# Supplementary material for: Flow Scales of Influence on the Settling Velocities of Particles with Varying Characteristics
Source: PLoS One. 2016 Aug 11;11(8):e0159645. doi: 10.1371/journal.pone.0159645 (PMC4981363; doi:10.1371/journal.pone.0159645)
Supplement: S1 File — (TXT) [file pone.0159645.s002.txt]

Matrix:
Row 
1 1000-1400 Natural    
2 1000-1400 Sand 35    
3  500-700  Natural    
4  500-700  Sand 35    
5  212-250  Natural    
6  212-250  Sand 35    
7  106-125  Natural    
8  106-125  Sand 100   
9  106-125  Sand 120   
10   100    Synthetic  
11  75-90   Natural    
12  75-90   Sand 100   
13   75     Synthetic  

columns:
1  NAN or stagnant(if values present)
2  2Hz
3  3Hz
4  4Hz
5  5Hz
6  6Hz
7  7Hz


averagePOD: This is the average POD vorticity structure size that relates closest to
	the radius of curvature. (cm)

Curvature= this is the radius of curvature of the particles trajectories (cm)

Density: particle density (kg/m^3)

Diameter_refractometer: d_50 (meters)

Diameter_sieved: diameter from sieves (meters)

E: dissipation - Vrms_meter^3/Le_v_x 

Kinetic_Energy = 1/2Urms_meter^2+1/2Vrms_meter^2  (m/s)^2

Kolmogorov_length = (kinematic viscosity^3/E)^(1/4)  (meters)
			kinematic viscosity= (10^-6)

Kolmogorov_time = (kinematic viscosity/E)^(1/2)  (seconds)
			kinematic viscosity= (10^-6)

Kolmogorov_velocity = (Kolmogorov_length/Kolmogorov_time)  (meters/second)
			
		or  = (kinematic viscosity*E)^(1/4) = meters/second
			kinematic viscosity= (10^-6)

Le_v_x= transverse integral length scale (meters)		

Particle_sd_u= particles standard deviation of velocity in u direction (cm/s)

Particle_sd_v=  particles standard deviation of velocity in v direction (cm/s)

Particle_sd_v_meter= same as particle_sd_v but in m/s

Particle_velocity_u: particles velocity in u direction (cm/s)

Particle_velocity_v: particles velocity in v direction (cm/s)

Particle_velocity_v_meter= same as particle_velocity_v but in m/s

Re_p_U= particle reynolds number using Urms 

Re_p_V= particle reynolds number using Vrms

Stag_particle_sd_u: Stagnant flow particles’ velocity standard deviation in u direction (cm/s)

Stag_particle_sd_v: Stagnant flow particles’ standard deviation in v direction (cm/s)

Stag_particle_velocity_u: Stagnant flow particles velocity in u direction (cm/s)

Stag_particle_velocity_v: Stagnant flow particles velocity in v direction (cm/s)

Stokes_kolomogorov: Stokes # based on Kolomogorov time - Tau_p/Kolmogorov_time

Stokes_Vrms_Le_v_x: Stokes # based on Tau_p/Tau_f

Tau_f= Le_v_x/Vrms_meter

Tau_p: particle time scale (s)

Urms:  rms fluctuating horizontal fluid velocity (cm/s)

Urms_meter: same as Urms but in m/s

V_Vo= particle_velocity_v/Stag_particle_velocity_v 

Vrms: rms fluctuating vertical fluid velocity  (cm/s)

Vrms_meter: same as vrms but in m/s
